# Supplementary material for: Sociodemographic and Work-Related Variables Affecting Knowledge of, Attitudes toward, and Skills in EBNP of Nurses According to an EBPPQ
Source: Int J Environ Res Public Health. 2022 Jul 13;19(14):8548. doi: 10.3390/ijerph19148548 (PMC9320299; doi:10.3390/ijerph19148548)
Supplement: Supplementary file 1 [file ijerph-19-08548-s001.zip]

Archive with 1 entries (1 files):
- ijerph-1767631-supplementary.pdf
